# Supplementary material for: The spectrum of paediatric cardiac disease presenting to an outpatient clinic in Malawi
Source: BMC Res Notes. 2013 Feb 7;6:53. doi: 10.1186/1756-0500-6-53 (PMC3599290; doi:10.1186/1756-0500-6-53)
Supplement: Additional file 1 — (QECH Paediatric Cardiology Clinic Database). [file 1756-0500-6-53-S1.xlsx]

## Sheet: Sheet1
Surname	1st name	DOB	Age presentation	Diagnosis	Referred Y/N + date
		2011-05-10	3	TOF (Pataus)
		13 years	150	Pulm HT /TR (schisto)
		2008-04-05	14	VSD (8mm)	y - July09 - Died 10/8/9
		12 years	144	Rheumatic HD (Chorea +MR)
		2010-01-01	4	ASD / PDA
		2007-03-21	22	VSD / subPS / TGA	NOT for referral
		2009-11-19	1	VSD
		1996-07-21	161	Rheumatic HD
		2003-01-02	82	Cardiomyopathy - ?discompacted RV
		?11	132	Rheumatic HD MR
		2005-09-15	65	Hurlers Cardiomyopathy
		2003-12-17	55	DORV / TGA / Pulm atresia	Surgery RSA
		2007-08-02	38	Dilated cardiomyopathy (HIV NR)
		2008-08-24	10	TOF	Y-July09
		2008-09-05	29	PDA
		2007-11-11	37	Cardiomyopathy - NR
		2002	77	VSD + RVH	Repaired May 09
		2002-10-05	95	TB Pericarditis
		2010-11-09	4	AVSD Downs
		2007-10-01	36	Cardiomyopathy (HIV NR)
		2010-08-23	6	AVSD Downs
		2006-07-09	31	PDA + mild aortic incompetence	n
		2010-03-02	6	VSD
		2007-08-18	42	ASD (small)
		2007-08-17	22	VSD (small)	n
		2003-03-04	87	Cardiomyopathy / ectopics
		2009-09-23	12	TOF	Referred november 2010
		2006-12-04	50	PS Downs
		2001-10-11	100	Small VSD
		2009-10-11	1	Small VSD
		1995-08-28	162	Dilated cardiomyopathy ?EMF	n
		2010-05-03	5	TOF / PDA	Referred 8/2/11
		2009-05-16	21	VSD - small
		1997-12-12	150	Rheumatic HD / MR
		2010-02-06	3	VSD / Pulm HT
		14 years	168	Rheumatic HD
		2004	54	VSD	no - small VSD
		1999-11-09	130	Dilated cardiomyopathy
		7 years	84	TOF	Repaired June 2011
		8years	96	ASD PHT
		1998-05-14	141	Rheumatic HD / MR	DIED Feb 2011
		2010-05-25	9	TGA/RVH/RAH/AS (?PS)
		2009-09-06	9	PDA
		10 years	120	VSD (2mm)	n
		2002-10-08	100	?Truncus ?TOF
		2010-08-20	6	PDA
		2004-01-28	73	VSD / Pulm HT	n
				DORV/TGA/hypoplastic PA
		2008-08-04	6	PDA? Congen Rubella
		2006-08-04	29	PS	n
		2008-10-25	24	Dilated cardiomyopathy (HIV NR)
		2005-01-23	53	AVSD +PHT	Surgery Sept 10
		2009-01-24	1	PDA	n
		1997-01-10	169	Rheumatic HD (MR)
		2003-11-09	73	AVSD	y march 10 and July 2011
		2000-12-25	97	Rheumatic HD	n
		2004-07-01	78	Rheumatic HD
		2007-08-14	24	Normal	y
		4 1/2 years	54	Small VSD	n
		2007-12-01	33	Dilated cardiomyopathy (HIV R)
		2000-07-31	103	Non-compacted LV	n
		2009-11-15	3	PDA	Referred Eric
		2009-10-22	12	VSD (Downs)
		2009-04-01		Downs ? Normal	n
		1994-07-01	178	Rheumatic HD	n
		2010-06-28	8	VSD Downs
		1995-01-28	160	Rheumatic HD	Valvuloplasty Nov 08
		1999-08-24	139	Rheumatic HD MR
			?	VSD
		2005-10-13	39	Dextrocardia / AVSD / TGA / PS	n
		2000-04-10	130	HIV NR cardiomyopathy
		2009-05-21	22	Pulm HT /OSA	Adenoidectomy 7/11
		13years	156	Duchenne Dystrophy cardiomyopathy	DIED Aug 09
		1996	147	Dilated cardiomyopathy	n
		2004-10-28	63	Pericardial empyema
		2008-12-07	27	PDA PHT
		2001-10-25	91	TOF	Repaired Nov 09
		1999-04-18	139	TOF	Repaired June 2011
		2005-12-27	62	TOF	Refered June 2011
		2006-12-26	46	Cardiomyopathy (HIV NR)
		2009-08-11	9	AVSD /Downs
		2010-05-22	9	VSD Downs
		2006-05-06	43	Cardiomyopathy (HIV NR)
		1998-09-12	139	Rheumatic HD
		2008-07-04	26	VSD (small)
		2001-05-18	106	Rheumatic HD MR
		2004	54	Dilated cardiomyopathy	n
		10	120	AVSD / Pulm HT	Unreferred
		2000-06-15	120	Cardiomyopathy
		1994-04-11	185	MR / AR Marfans	Died June 2011
		2009-04-12	19	VSD (4mm)
		2000-03-15	114	Constrictive Pericarditis	n
		2011-03-21	1	PDA
		2010-12-18	5	Mitachondrial myopathy
		2010-07-01	3	HOCM	Died Oct 2010
		1994-01-12	75	Small VSD (HIV R)
		2010-07-01	2	Tricuspid Atresia
		2005-09-02	65	PDA
		2008-12-01	6	VSD	Y July09
		2001-04-03	109	Rheumatic HD / MR
		2003-06-15	70	VSD (large)	Repaired 9/10
		2006-09-24	53	PDA	Referred via Mzuzu
		2008-04-11	33	RV uncompaction, restrictive CMP
		2003-01-01	72	Constrictive Pericarditis	Died Nov 09
		12 years	144	EMF
		2008-10-08	23	Primary pulmonary hypertension (HIV R)
		14 years	168	Rheumatic HD
		1996-12-06	170	Rheumatic HD (MR,AR,TR)
		2008-10-22	8	AVSD Downs	n
		2008-12-01	14	AVSD	await address HIV NR
		2009-06-03	20	apical VSD
		2009-03-26	23	Aortic Stenosis (HIV NR) / VSD	Ref April 2011
		1998-02-01	141	Dysplastic MV with MS++	Y Nov 09 - DIED 20/11/09
		1993-10-22	188	Rheumatic HD - MR/AR	n
		2007-03-19	35	small VSD
		2002-01-05	101	Rheumatic HD / MR
		1995-06-13	164	Rheumatic Fever	n
		2009-03-01	4	Downs ? AVSD	n
		2008-03-17	16	VSD (small, unidentified syndrome)	n
		2001-05-01	108	Rheumatic HD / MR+MS
		1997-06-01	156	Rheumatic HD / MR
		1999-02-01	144	Rheumatic HD MR
		2000-02-25	120	TOF	surgery Jan 2011
		2009-04-01	?	VSD / dysplastic pulm valve	n
		born 1998	132	Rheumatic HD (MV/MS)
		2009-04-17		VSD (Downs)	n
		11years	132	ASD Primum, mild PA hypoplasia	Ref June 2011
		2007-05-05	31	Non-compacted LV
		6 years	72	PDA	SURGERY 18/3/10
		2005-09-21	65	VSD (4mm)
		2010-12-02	2	VSD
		11 years	132	HIV NR cardiomyopathy
		2005-12-28	37	VSD	n - small vsd
		1998	130	Dilated cardiomyopathy	n
		2005-02-08	?	TOF
		1995-06-22	57	Endomyocardial fibrosis	n
		2003-01-29	72	VSD (5mm)	n
		2001-10-04	108	Rheumatic HD (MR)
		2003-06-07	73	VSD / Tunnel LVOT	Surgery Nov 2010
		2010-01-21	8	AVSD (Downs)
		1996-10-20	172	Cardiomyopathy (HIV NR)
		2009-12-09	10	VSD - small
		12 years	144	Rheumatic HD (MR)
		2010-09-21	8	TOF	Surgery July 2011
		2008-10-16	9	TOF	n
		1996-05-10	92	Rheumatic HD (MR)	n
		2006-03-06	20	TOF - repaired India 2008	Surgery india 2008
		2001-09-20	93	Rheumatic HD / dysplastic MV	Referred november 2010
		1997-10-19	146	Mitral stenosis (Rheumatic hd)
		4 years	48	TOF	Y July09
		2007-08-02	17	TOF (Developmental delay)	n
		2009-01-01	6	VSD	n
		2010-08-26	4	VSD
		1995	168	Post-viral cardiomyopathy	n
		1996-06-01	156	Rheumatic HD (MR)	n
		2001-11-17	99	Rheumatic HD (MR/MS)
		11 years	132	ASD primum	Referred June 11
		2010-03-10	6	VSD (small)
		7 years	84	TOF	Y-referred May, died June 09
		2010-12-23	3	VSD (2mm)
		2005-10-29	62	Endomyocardial fibrosis
		1994	170	Rheumatic HD	n
		2009-09-30	3	Small VSD - NORMAL HEART	DISCHARGED
		1995	168	DORV	y - Jan 09
		1996-03-01	164	Rheumatic HD	n
		2006-06-08	52	Dextrocardia / AVSD
		2008-01-27	16	VSD (Downs)	n
		1996-05-11	176	Rheumatic HD (MR)
		1997-02-25	167	Rheumatic HD
		2000-02-25	115	Rheumatic HD
		2008-10-25	35	Tetralogy of Fallot	Ref Sept 2011
		7 years	84	VSD	n
		1998-01-05	134	Rheumatic HD	n
		2006-02-01	28	PDA - repaired	Repaired 26/6/08
		2010-09-26	2	Aortic Stenosis (Turners Syndrome)
		2005-12-08	47	TGA with hypoplastic L heart	Glen 1/09
		2003-10-12	74	VSD	SURGERY DEC 2010
		2011-04-26	2	VSD small
		?5 years	60	TB Pericarditis
		11 years	132	Small VSD / Sickle Cell	n
		2010-06-01	5	VSD - small
		2009-01-27	6	VSD	n
		2003-03-09	96	DORV / VSD
		2006-12-14	38	VSD (small)
		1999-05-24	117	Rheumatic HD	n
		1997-07-13	152	TOF	Ref - Feb 2010
		2008-07-05	31	Cardiomyopathy - NR
		2005-08-16	53	VSD
		2009-02-25	1	AVSD (Downs)	n
		1994		RHD / Atrial Fib	n
		1999-02-20		Rheumatic HD - MR / MS	Ref Oct 10
		2005-06-24		small VSD
		1999-05-04		VSD / Pulm HT	n
		1993-12-25		Rheumatic HD	n
		1999-01-01		Rheumatic HD (MR)
		born 1998		Rheumatic HD	n
		2010-07-29		DORV / VSD
		2006-07-22		VSD (Downs)	n
		2003-05-20		Cardiomyopathy (HIV NR)
		11 years		Dilated cardiomyopathy	n
		1996-04-01		Rheumatic HD	n
		2008-12-09		TOF	Y Feb 10 ?died RSA
		2007-06-28		Dilated cardiomyopathy / discompaction	n
		2001-05-02		Rheumatic HD - MR
		8 years		Rheumatic Heart disease
		2008-06-25		Cardiomyopathy NR
		2009-06-01		?
		1998-09-12		Rheumatic HD / MR
		2001-11-01		Endomyocardial fibrosis	n
		born 2002		HIV Cardiomyopathy
		2001-07-06		Rheumatic HD (MR, LVH ++)
		2005-09-13		TOF	n
		2004-01-13		ASD/VSD/PDA
		2010-08-01		TOF	Repaired Jan 2011
		2010-01-08		PDA
		2009-10-13		Small VSD
		2006-12-21		TOF	Address
		2001-08-01		Dilated cardiomyopathy NR	Improved +++
		2007-03-12		Cardiomyopathy (HIV NR)
		2008-01-02		small VSD
		2006-09-01		VSD (Downs)	n
		2003-05-23		TOF	Repair Feb 09
		2007-10-17		PDA
		2007-03-12		Dilated cardiomyopathy (HIV NR)
		2009-04-01		Large VSD	referred june 2010
		8 years		TOF	Ref April 09
		2005-04-27		AVSD /infundib PS / Downs	n
		2000-12-07		Dilated cardiomyopathy (HIV NR)
		2003-12-29		HIV Cardiomyopathy	DISCHARGED Jan 11
		6 years		TOF
		1993-01-01		EMF	n
		2003-06-14		Dilated cardiomyopathy (HIV NR)
		1998-10-09		Rheumatic HD - MR
		14 years		Cardiomyopathy ? Coarct
		10 years		Cardiomyopathy
		2000-10-22		Rheumatic HD / MR
				?PS global delay / short	n
		2004-04-22		Dilated cardiomyopathy	n
		2009-08-21		PDA
		2010-09-16		VSD / PDA	PCR Negative RSA referralAug 11
		1990-06-30		Rheumatic HD	TFR out to St Joseph 18
		2009-01-27		VSD
		1993-12-01		VSD / Pulm HT	Unreferred
		1995-10-17		VSD small	n
		2009-04-15		VSD
		2009-11-08		VSD - small
		2004-10-06		TOF	Ref Aug 11
				PDA / Double outlet MV
		1998-10-27		Rheumatic HD	n
		2003-12-24		Rheumatic HD MR
		2001-07-24		Rheumatic HD	n
		2007-04-01	40	PDA / small VSD
		2009-11-10	13	Cardiomyopathy HIV NR
		2003-08-01	89	Hurlers Cardiomyopathy
		2007-06-29	40	VSD Pulm HT
		2002-06-11	94	Cardiomyopathy HIV NR

## Sheet: Sheet2
Rheumatic heart disease	23
Ventricular septal defect	17
Tetralogy of Fallot	11
Dilated post-viral cardiomyopathy	9
Atrioventricular septal defect	8
Patent ductus arteriousus	7
Pulmonary stenosis	3
Endomyocardial fibrosis	2
Complex cyanotic CHD	2
Duchenne cardiomyopathy	2

## Sheet: Sheet3
Left to right shunt	31
Cyanotic	14
Rheumatic	20
CMP	7
Other	6
